# Supplementary material for: Subtyping Somatic Tinnitus: A Cross-Sectional UK Cohort Study of Demographic, Clinical and Audiological Characteristics
Source: PLoS One. 2015 May 21;10(5):e0126254. doi: 10.1371/journal.pone.0126254 (PMC4440784; doi:10.1371/journal.pone.0126254)
Supplement: S1 File — This relates to 608 cases of tinnitus(in rows) with the answers to the different questions (in columns). (ZIP) [file pone.0126254.s001.zip]

Archive with 1 entries (1 files):
- S1_File.sav
